# Supplementary material for: Multifunctional Peptide-Based Biohybrid for Targeted Reduction of Metastatic Breast Carcinoma-Associated Osteolysis
Source: J Funct Biomater. 2025 Oct 25;16(11):399. doi: 10.3390/jfb16110399 (PMC12653180; doi:10.3390/jfb16110399)
Supplement: Supplementary file 1 [file jfb-16-00399-s001.zip]

Archive with 1 entries (1 files):
- jfb-3933151-supplementary.pdf
